# Supplementary material for: Different Responses of Soil Bacterial Communities to Nitrogen Addition in Moss Crust
Source: Front Microbiol. 2021 Sep 10;12:665975. doi: 10.3389/fmicb.2021.665975 (PMC8460773; doi:10.3389/fmicb.2021.665975)
Supplement: Supplementary file 1 [file Data_Sheet_1.zip]

Archive with 4 entries (4 files):
- Table 1.DOCX
- Table 2.DOCX
- Table 3.DOCX
- Table 4.DOCX
